# Supplementary material for: Sensor-Based Classification of Post-Stroke Motor Impairment Using Fugl-Meyer Lower Extremity Scores
Source: Sensors (Basel). 2026 Jul 14;26(14):4458. doi: 10.3390/s26144458 (PMC13418665; doi:10.3390/s26144458)
Supplement: Supplementary file 1 [file sensors-26-04458-s001.zip]

Archive with 1 entries (1 files):
- sensors-4346094-supplementary.pdf
